# Supplementary material for: Role of dynamic nuclear deformation on genomic architecture reorganization
Source: PLoS Comput Biol. 2019 Sep 11;15(9):e1007289. doi: 10.1371/journal.pcbi.1007289 (PMC6738595; doi:10.1371/journal.pcbi.1007289)
Supplement: S1 Table — (XLSX) [file pcbi.1007289.s024.xlsx]

## Sheet: Sheet1
target	target sequence (5'-3'), NGG	seq (5'-3')
Lmna-1R	GCCCTCCAGCAGCTTTCGATAGG	CACCGGCCCTCCAGCAGCTTTCGAT
		AAACATCGAAAGCTGCTGGAGGGCC
Lmna-1L	GGAGGAGAGGTGAACTAGGAGGG	CACCGGGAGGAGAGGTGAACTAGGA
		AAACTCCTAGTTCACCTCTCCTCCC
Lmna-2R	CAACAAGTCCCCCTCCTTCTTGG	CACCGCAACAAGTCCCCCTCCTTCT
		AAACAGAAGGAGGGGGACTTGTTGC
Lmna-2L	GGCCCGGCTCAAGGACCTCGAGG	CACCGGGCCCGGCTCAAGGACCTCG
		AAACCGAGGTCCTTGAGCCGGGCCC
LBR-1R	AGAGCTGGGATTTGTTGTCGTGG	CACCGAGAGCTGGGATTTGTTGTCG
		AAACCGACAACAAATCCCAGCTCTC
LBR-1L	ATACAAAGATGGCACCGAACTGG	CACCGATACAAAGATGGCACCGAAC
		AAACGTTCGGTGCCATCTTTGTATC
LBR-2R	GGCTGCGGCTGCGGCTGCCACGG	CACCGGGCTGCGGCTGCGGCTGCCA
		AAACTGGCAGCCGCAGCCGCAGCCC
LBR-2L	AGATCACGTTCCCGATCCCCGGG	CACCGAGATCACGTTCCCGATCCCC
		AAACGGGGATCGGGAACGTGATCTC
MaSat1	AAATGAGAAATACACACTTTAGG	CACCGAAATGAGAAATACACACTTT
		AAACAAAGTGTGTATTTCTCATTTC
MaSat3	AATTTAGAAATGTCCACTGTAGG	CACCGAATTTAGAAATGTCCACTGT
		AAACACAGTGGACATTTCTAAATTC
