# Supplementary material for: Role of dynamic nuclear deformation on genomic architecture reorganization
Source: PLoS Comput Biol. 2019 Sep 11;15(9):e1007289. doi: 10.1371/journal.pcbi.1007289 (PMC6738595; doi:10.1371/journal.pcbi.1007289)
Supplement: S2 Table — (XLSX) [file pcbi.1007289.s025.xlsx]

## Sheet: Sheet1
Primer	5' -> 3'
Lmna-F-primer	ATCGATTATCGGTACCACACAGGGCCTTAACCTTTTCCTC
Lmna-R-primer	TATCCGATCAGAGCTCAAGTTCTCAGGCTTTCCAGAGA
Lbr-F-primer	GATTCGGATGGGTACCAAGGACTTCAAATCTATAATGAAT
Lbr-R-primer	CTAAGTCAATGCGGCCGCCCGGAGTGAGAAATAACACCTCAG
Lmna-F-gPCR	CAACAATCCTAATGTAATGATGCC
Lmna-R-gPCR	TCCACCCTGAGACTGGGATGAGTGG
Lbr-F-gPCR	CAGACTAATTTTAGAAAATGCCAAG
Lbr-R-gPCR	GTCAGCTTAACTTGCAGAATTTCC
